# Supplementary material for: Egyptian mandarin peel oil's anti-scabies potential via downregulation-of-inflammatory/immune-cross-talk: GC–MS and PPI network studies
Source: Sci Rep. 2023 Aug 30;13:14192. doi: 10.1038/s41598-023-38390-5 (PMC10469216; doi:10.1038/s41598-023-38390-5)
Supplement: Supplementary file 1 — Supplementary Information 1. [file 41598_2023_38390_MOESM1_ESM.zip]

Archive with 22 entries (15 files):
- Data base/
- Data base/17 nodes.cys
- Data base/gene ontology/
- Data base/gene ontology/enrichment biological process.csv
- Data base/gene ontology/enrichment cellular componant.csv
- Data base/gene ontology/enrichment KEGG.csv
- Data base/gene ontology/enrichment molecular function.csv
- Data base/GST/
- Data base/GST/dock20.mdb
- Data base/il1B/
- Data base/il1B/dock IL.mdb
- Data base/il1B/dockvalid1.mdb
- Data base/IL6/
- Data base/IL6/dock 17 comp IL6.mdb
- Data base/IL6/docktartaric.mdb
- Data base/scabies ORANGE.cys
- Data base/TNF/
- Data base/TNF/dock TNF.mdb
- Data base/TNF/validatedock.mdb
- Data base/VEGFR/
- Data base/VEGFR/dock valid.mdb
- Data base/VEGFR/dock VEGFR.mdb
