# Supplementary material for: Egyptian mandarin peel oil's anti-scabies potential via downregulation-of-inflammatory/immune-cross-talk: GC–MS and PPI network studies
Source: Sci Rep. 2023 Aug 30;13:14192. doi: 10.1038/s41598-023-38390-5 (PMC10469216; doi:10.1038/s41598-023-38390-5)
Supplement: Supplementary file 1 — Supplementary Information 1. [file 41598_2023_38390_MOESM1_ESM.zip › Data base/gene ontology/enrichment biological process.csv]

Enrichment FDR	nGenes	Pathway Genes	Fold Enrichment	Pathway	URL	Genes
1.28084546513681e-09	6	77	126.879406307978	Pos. reg. of tyrosine phosphorylation of STAT protein	http://amigo.geneontology.org/amigo/term/GO:0042531	IL2 IL4 IL6 TSLP CSF2 STAT3
1.81408718247006e-09	6	91	107.359497645212	Tyrosine phosphorylation of STAT protein	http://amigo.geneontology.org/amigo/term/GO:0007260	IL2 IL4 IL6 TSLP CSF2 STAT3
1.28084546513681e-09	7	172	66.2674418604651	Receptor signaling pathway via JAK-STAT	http://amigo.geneontology.org/amigo/term/GO:0007259	IL2 IL4 IL6 IL10 TSLP CSF2 STAT3
2.36586428179761e-09	7	213	53.5117370892019	Pos. reg. of peptidyl-tyrosine phosphorylation	http://amigo.geneontology.org/amigo/term/GO:0050731	CD4 IL2 IL4 IL6 TSLP CSF2 STAT3
1.10339594594244e-08	7	281	40.5622775800712	T cell differentiation	http://amigo.geneontology.org/amigo/term/GO:0030217	CD4 IL2 IL4 IL1B IL6 CD8A STAT3
1.28084546513681e-09	8	324	40.2045855379189	Adaptive immune response based on somatic recombination of immune receptors buil	http://amigo.geneontology.org/amigo/term/GO:0002460	CD4 IL2 IL4 IL1B IL6 IL10 CD8A STAT3
3.12149560460264e-09	8	406	32.0844475721323	Lymphocyte differentiation	http://amigo.geneontology.org/amigo/term/GO:0030098	CD4 IL2 IL4 IL1B IL6 IL10 CD8A STAT3
1.01052186645006e-09	9	469	31.2464209564423	Mononuclear cell differentiation	http://amigo.geneontology.org/amigo/term/GO:1903131	CD4 IL2 IL4 IL1B IL6 IL10 CD8A CSF2 STAT3
1.54916329051789e-09	9	574	25.530612244898	T cell activation	http://amigo.geneontology.org/amigo/term/GO:0042110	CD4 IL2 IL4 IL1B IL6 IL10 CD8A CASP3 STAT3
2.08785598848393e-09	9	615	23.8285714285714	Leukocyte differentiation	http://amigo.geneontology.org/amigo/term/GO:0002521	CD4 IL2 IL4 IL1B IL6 IL10 CD8A CSF2 STAT3
2.12961073999646e-09	9	628	23.335304822566	Pos. reg. of cytokine production	http://amigo.geneontology.org/amigo/term/GO:0001819	CD4 IL2 IL4 IL1B IL6 IL10 TSLP CSF2 STAT3
2.12961073999646e-09	10	965	16.8734270910437	Cytokine-mediated signaling pathway	http://amigo.geneontology.org/amigo/term/GO:0019221	CD4 IL2 IL4 IL1B IL6 IL10 TSLP CASP3 CSF2 STAT3
3.2950785608039e-09	10	1031	15.7932658999584	Hemopoiesis	http://amigo.geneontology.org/amigo/term/GO:0030097	CD4 IL2 IL4 IL1B IL6 IL10 CD8A CASP3 CSF2 STAT3
4.43261877361441e-09	10	1069	15.2318588801283	Hematopoietic or lymphoid organ development	http://amigo.geneontology.org/amigo/term/GO:0048534	CD4 IL2 IL4 IL1B IL6 IL10 CD8A CASP3 CSF2 STAT3
6.34218327785364e-09	10	1115	14.6034593209481	Neg. reg. of cell death	http://amigo.geneontology.org/amigo/term/GO:0060548	IL2 IL4 IL1B IL6 IL10 TSLP ALB CASP3 CSF2 STAT3
6.79442703636727e-09	10	1129	14.4223712514235	Immune system development	http://amigo.geneontology.org/amigo/term/GO:0002520	CD4 IL2 IL4 IL1B IL6 IL10 CD8A CASP3 CSF2 STAT3
7.53132391681656e-10	12	1475	13.2470702179177	Leukocyte activation	http://amigo.geneontology.org/amigo/term/GO:0045321	CD4 IL2 IL4 IL1B DSG1 IL6 IL10 TSLP CD8A CASP3 CSF2 STAT3
1.01052186645006e-09	12	1658	11.7849388247458	Cell activation	http://amigo.geneontology.org/amigo/term/GO:0001775	CD4 IL2 IL4 IL1B DSG1 IL6 IL10 TSLP CD8A CASP3 CSF2 STAT3
