# Supplementary material for: Egyptian mandarin peel oil's anti-scabies potential via downregulation-of-inflammatory/immune-cross-talk: GC–MS and PPI network studies
Source: Sci Rep. 2023 Aug 30;13:14192. doi: 10.1038/s41598-023-38390-5 (PMC10469216; doi:10.1038/s41598-023-38390-5)
Supplement: Supplementary file 1 — Supplementary Information 1. [file 41598_2023_38390_MOESM1_ESM.zip › Data base/gene ontology/enrichment cellular componant.csv]

Enrichment FDR	nGenes	Pathway Genes	Fold Enrichment	Pathway	URL	Genes
0.0196972839031898	1	3	542.761904761905	Interleukin-6 receptor complex	http://amigo.geneontology.org/amigo/term/GO:0005896	IL6
0.0220902353096966	1	4	407.071428571428	Keratohyalin granule	http://amigo.geneontology.org/amigo/term/GO:0036457	FLG
0.00426449857849459	2	17	191.563025210084	T cell receptor complex	http://amigo.geneontology.org/amigo/term/GO:0042101	CD4 CD8A
0.0451202081833533	1	9	180.920634920635	Death-inducing signaling complex	http://amigo.geneontology.org/amigo/term/GO:0031264	CASP3
0.0126565329400546	2	50	65.1314285714286	Cornified envelope	http://amigo.geneontology.org/amigo/term/GO:0001533	DSG1 FLG
0.00927673662272966	3	194	25.179675994109	Plasma membrane signaling receptor complex	http://amigo.geneontology.org/amigo/term/GO:0098802	CD4 IL6 CD8A
0.0160610307715607	3	328	14.8928571428571	Endoplasmic reticulum lumen	http://amigo.geneontology.org/amigo/term/GO:0005788	CD4 IL6 ALB
0.0160610307715607	3	360	13.5690476190476	Membrane raft	http://amigo.geneontology.org/amigo/term/GO:0045121	CD4 CD8A CASP3
0.0160610307715607	3	360	13.5690476190476	Membrane microdomain	http://amigo.geneontology.org/amigo/term/GO:0098857	CD4 CD8A CASP3
0.0196972839031898	3	422	11.575490859851	Receptor complex	http://amigo.geneontology.org/amigo/term/GO:0043235	CD4 IL6 CD8A
0.0160610307715607	4	712	9.14767255216693	Plasma membrane protein complex	http://amigo.geneontology.org/amigo/term/GO:0098797	CD4 IL6 CD8A CASP3
