# Supplementary material for: Egyptian mandarin peel oil's anti-scabies potential via downregulation-of-inflammatory/immune-cross-talk: GC–MS and PPI network studies
Source: Sci Rep. 2023 Aug 30;13:14192. doi: 10.1038/s41598-023-38390-5 (PMC10469216; doi:10.1038/s41598-023-38390-5)
Supplement: Supplementary file 1 — Supplementary Information 1. [file 41598_2023_38390_MOESM1_ESM.zip › Data base/gene ontology/enrichment KEGG.csv]

Enrichment FDR	nGenes	Pathway Genes	Fold Enrichment	Pathway	URL	Genes
8.99107669240489e-11	6	65	150.303296703297	Inflammatory bowel disease	http://www.genome.jp/kegg-bin/show_pathway?hsa05321	IL2 IL4 IL1B IL6 IL10 STAT3
1.72087803380467e-07	4	49	132.921282798834	Intestinal immune network for IgA production	http://www.genome.jp/kegg-bin/show_pathway?hsa04672	IL2 IL4 IL6 IL10
8.01929138650823e-06	3	37	132.023166023166	African trypanosomiasis	http://www.genome.jp/kegg-bin/show_pathway?hsa05143	IL1B IL6 IL10
8.24542735131089e-06	3	38	128.548872180451	Allograft rejection	http://www.genome.jp/kegg-bin/show_pathway?hsa05330	IL2 IL4 IL10
1.0644198152491e-05	3	42	116.30612244898	Graft-versus-host disease	http://www.genome.jp/kegg-bin/show_pathway?hsa05332	IL2 IL1B IL6
4.28363820987666e-10	6	99	98.6839826839827	Hematopoietic cell lineage	http://www.genome.jp/kegg-bin/show_pathway?hsa04640	CD4 IL4 IL1B IL6 CD8A CSF2
4.36759899204774e-10	6	103	94.8515950069348	T cell receptor signaling pathway	http://www.genome.jp/kegg-bin/show_pathway?hsa04660	CD4 IL2 IL4 IL10 CD8A CSF2
4.86361500840262e-10	6	108	90.4603174603175	Th17 cell differentiation	http://www.genome.jp/kegg-bin/show_pathway?hsa04659	CD4 IL2 IL4 IL1B IL6 STAT3
2.51317117201772e-08	5	93	87.542242703533	IL-17 signaling pathway	http://www.genome.jp/kegg-bin/show_pathway?hsa04657	IL4 IL1B IL6 CASP3 CSF2
9.46185294229662e-07	4	76	85.6992481203008	Pertussis	http://www.genome.jp/kegg-bin/show_pathway?hsa05133	IL1B IL6 IL10 CASP3
3.56958623467115e-08	5	102	79.8179271708683	Amoebiasis	http://www.genome.jp/kegg-bin/show_pathway?hsa05146	IL1B IL6 IL10 CASP3 CSF2
1.77483722879471e-09	6	137	71.3117831074035	Yersinia infection	http://www.genome.jp/kegg-bin/show_pathway?hsa05135	CD4 IL2 IL1B IL6 IL10 CD8A
8.99107669240489e-11	7	162	70.358024691358	JAK-STAT signaling pathway	http://www.genome.jp/kegg-bin/show_pathway?hsa04630	IL2 IL4 IL6 IL10 TSLP CSF2 STAT3
2.3878155419517e-06	4	100	65.1314285714286	AGE-RAGE signaling pathway in diabetic complications	http://www.genome.jp/kegg-bin/show_pathway?hsa04933	IL1B IL6 CASP3 STAT3
2.3878155419517e-06	4	101	64.4865629420085	Chagas disease	http://www.genome.jp/kegg-bin/show_pathway?hsa05142	IL2 IL1B IL6 IL10
2.51839090882124e-06	4	104	62.6263736263736	C-type lectin receptor signaling pathway	http://www.genome.jp/kegg-bin/show_pathway?hsa04625	IL2 IL1B IL6 IL10
1.53199995981822e-07	5	139	58.5714285714286	Measles	http://www.genome.jp/kegg-bin/show_pathway?hsa05162	IL2 IL1B IL6 CASP3 STAT3
3.19256540477636e-06	4	112	58.1530612244898	TNF signaling pathway	http://www.genome.jp/kegg-bin/show_pathway?hsa04668	IL1B IL6 CASP3 CSF2
8.99107669240489e-11	8	294	44.3070942662779	Cytokine-cytokine receptor interaction	http://www.genome.jp/kegg-bin/show_pathway?hsa04060	CD4 IL2 IL4 IL1B IL6 IL10 TSLP CSF2
1.52428228920766e-06	5	232	35.0923645320197	Coronavirus disease	http://www.genome.jp/kegg-bin/show_pathway?hsa05171	IL2 IL1B IL6 CSF2 STAT3
