# Supplementary material for: Egyptian mandarin peel oil's anti-scabies potential via downregulation-of-inflammatory/immune-cross-talk: GC–MS and PPI network studies
Source: Sci Rep. 2023 Aug 30;13:14192. doi: 10.1038/s41598-023-38390-5 (PMC10469216; doi:10.1038/s41598-023-38390-5)
Supplement: Supplementary file 1 — Supplementary Information 1. [file 41598_2023_38390_MOESM1_ESM.zip › Data base/gene ontology/enrichment molecular function.csv]

Enrichment FDR	nGenes	Pathway Genes	Fold Enrichment	Pathway	URL	Genes
0.0151256045294446	1	3	542.761904761905	Interleukin-4 receptor binding	http://amigo.geneontology.org/amigo/term/GO:0005136	IL4
0.0235153038384805	1	5	325.657142857143	Interleukin-2 receptor binding	http://amigo.geneontology.org/amigo/term/GO:0005134	IL2
0.000294339112595251	2	12	271.380952380952	Toxic substance binding	http://amigo.geneontology.org/amigo/term/GO:0015643	DSG1 ALB
0.0248914590458455	1	6	271.380952380952	MHC class I protein complex binding	http://amigo.geneontology.org/amigo/term/GO:0023024	CD8A
0.0248914590458455	1	6	271.380952380952	MHC class II protein binding	http://amigo.geneontology.org/amigo/term/GO:0042289	CD4
0.0274188820898045	1	7	232.612244897959	Interleukin-6 receptor binding	http://amigo.geneontology.org/amigo/term/GO:0005138	IL6
0.0288267996726979	1	8	203.535714285714	Primary miRNA binding	http://amigo.geneontology.org/amigo/term/GO:0070878	STAT3
0.0288267996726979	1	9	180.920634920635	Opioid receptor binding	http://amigo.geneontology.org/amigo/term/GO:0031628	IL2
6.92106336394262e-11	7	145	78.6068965517241	Growth factor receptor binding	http://amigo.geneontology.org/amigo/term/GO:0070851	IL2 IL4 IL1B IL6 IL10 TSLP CSF2
0.00524800255981209	2	52	62.6263736263736	Coreceptor activity	http://amigo.geneontology.org/amigo/term/GO:0015026	CD4 CD8A
0.00656353325627124	2	61	53.3864168618267	MHC protein complex binding	http://amigo.geneontology.org/amigo/term/GO:0023023	CD4 CD8A
5.10391907187189e-07	5	165	49.3419913419913	Growth factor activity	http://amigo.geneontology.org/amigo/term/GO:0008083	IL2 IL4 IL6 IL10 CSF2
4.98169082670095e-12	9	327	44.8152031454784	Cytokine receptor binding	http://amigo.geneontology.org/amigo/term/GO:0005126	IL2 IL4 IL1B IL6 IL10 TSLP CASP3 CSF2 STAT3
4.2646259729087e-09	7	287	39.7142857142857	Cytokine activity	http://amigo.geneontology.org/amigo/term/GO:0005125	IL2 IL4 IL1B IL6 IL10 TSLP CSF2
0.0142053592911927	2	94	34.644376899696	Exogenous protein binding	http://amigo.geneontology.org/amigo/term/GO:0140272	CD4 ALB
3.49194609017962e-07	7	561	20.3172905525847	Receptor ligand activity	http://amigo.geneontology.org/amigo/term/GO:0048018	IL2 IL4 IL1B IL6 IL10 TSLP CSF2
3.49194609017962e-07	7	574	19.8571428571429	Signaling receptor activator activity	http://amigo.geneontology.org/amigo/term/GO:0030546	IL2 IL4 IL1B IL6 IL10 TSLP CSF2
4.2646259729087e-09	11	1722	10.4013605442177	Signaling receptor binding	http://amigo.geneontology.org/amigo/term/GO:0005102	CD4 IL2 IL4 IL1B IL6 IL10 TSLP CD8A CASP3 CSF2 STAT3
